# Supplementary material for: Effect of IRS4 Levels on PI 3-Kinase Signalling
Source: PLoS One. 2013 Sep 10;8(9):e73327. doi: 10.1371/journal.pone.0073327 (PMC3769281; doi:10.1371/journal.pone.0073327)
Supplement: Table S1 — (XLSX) [file pone.0073327.s003.xlsx]

## Sheet: IRS4 mRNA  in 298 cell lines
Cell Line Name	Relative IRS4 mRNA expression
NCI-H720	2.12433	male
DMS 114	0.66805	male
HuNS1	0.436	male
GDM-1	0.33713	female
SNU-449	0.29571	male
ES-2	0.25229	female
GA-10	0.134	male
HL-60	0.12505	female
NCI-H187	0.08751	male
EM-2	0.08387
SU-DHL-10	0.05949
SW 1990	0.03067
SW480	0.0137
MES-SA	0.011
C3A	0.00342
NCI-H1930	-0.01936
NCI-H226	-0.02926
Calu-1	-0.05614
HPAC	-0.05739
P3HR-1	-0.05891
BC-3	-0.06945
REC-1	-0.08021
C-4 I	-0.08942
FaDu	-0.0934
SK-LMS-1	-0.09657
SNU-475	-0.10943
KATO III	-0.11941
MDA-MB-175-VII	-0.12228
SW 684	-0.13024
A-498	-0.13526
RKO-E6	-0.13803
COLO-704	-0.14541
HCC2218	-0.14623
DK-MG	-0.15009
SNU-5	-0.15761
RL	-0.17875
Capan-2	-0.19169
SNU-1	-0.19337
DOHH-2	-0.19424
NCI-H2122	-0.19431
ACHN	-0.20211
SW 780	-0.20564
CRO-AP2	-0.20992
NC-37	-0.21281
SJCRH30	-0.21346
BT-20	-0.21535
Malme-3M	-0.21582
NALM-6	-0.21661
MCF7	-0.21731
AsPC-1	-0.22482
NCI-H2087	-0.22543
LS1034	-0.22891
769-P	-0.23033
CA46	-0.23292
SW1463	-0.23294
EB2	-0.23723
NCI-H747	-0.24015
K-562	-0.24637
MIA PaCa-2	-0.24675
SR	-0.24739
RPMI 8226	-0.25236
OE19	-0.25841
RCH-ACV	-0.26143
SNU-16	-0.26229
MEG-01	-0.26497
NCI-H1395	-0.26921
SW 982	-0.26956
DB	-0.27045
SW620	-0.27087
HCT-8	-0.27417
Hep G2	-0.27471
NCI-H1651	-0.27595
NCI-H630	-0.27642
SW 1088	-0.2766
J82	-0.28392
SK-MEL-3	-0.2845
AGS	-0.28575
CML-T1	-0.28606
HS-Sultan	-0.28634
HCC1395	-0.28688
UACC-893	-0.28789
THP-1	-0.28876
C32TG	-0.28914
SNU-423	-0.28929
MOLT-16	-0.29099
SW 1573	-0.29115
SK-OV-3	-0.29248
HPAF-II	-0.2955
MC116	-0.29586
A-427	-0.29593
PLB-985	-0.30003
BHT-101	-0.3039
NCI-H2107	-0.30507
NCI-H661	-0.30865
MHH-PREB-1	-0.31238
L-428	-0.31479
G-401	-0.31625
Capan-1	-0.31812
SW948	-0.32399
SNU-182	-0.32632
NCI-H2405	-0.32799
MV-4-11	-0.33769
CESS	-0.33854
A101D	-0.34516
A-375	-0.35168
NCI-H1792	-0.35397
A-204	-0.35827
SW403	-0.36207
H4	-0.36257
A7	-0.36332
MDA-MB-453	-0.3639
A-172	-0.36431
NCI-H2228	-0.36552
CAL-62	-0.36554
SW1417	-0.36567
D341 Med	-0.36738
HCC1599	-0.36866
KU812	-0.37008
SNU-387	-0.37126
BM-1604	-0.37257
SW1116	-0.37369
CCRF-CEM	-0.37617
Detroit 562	-0.3763
HH	-0.37758
HuP-T4	-0.38113
JVM-3	-0.38163
HCT-15	-0.38168
SKO-007	-0.38319
CRO-AP5	-0.38378
NCI-H358	-0.3895
KG-1	-0.38992
SW 1783	-0.39144
SK-NEP-1	-0.39145
BC-1	-0.39325
BT-474	-0.39613
BDCM	-0.39683
CCF-STTG1	-0.39749
HD-MY-Z	-0.39896
SU-DHL-5	-0.40145
WM-115	-0.40262
SW 872	-0.40394
NALM-1	-0.40414
NCI-H1975	-0.40637
HCC2157	-0.40701
COLO 320HSR	-0.40718
NCI-H508	-0.40844
SNB-19	-0.41009
Caki-2	-0.41081
SW 1353	-0.41339
EFM-19	-0.41415
NCI-H2170	-0.41487
MEC-1	-0.41522
Caki-1	-0.41542
MG-63	-0.41675
NCI-H82	-0.41683
MOLT-4	-0.41702
Raji	-0.42087
647-V	-0.42122
ChaGo-K-1	-0.42136
OE33	-0.42147
NCI-H322	-0.42271
MC/CAR	-0.424
DBTRG-05MG	-0.42667
DG-75	-0.42745
RPMI 6666	-0.42764
Toledo	-0.42891
RD-ES	-0.42937
EB1	-0.42987
SK-N-DZ	-0.43035
CHL-1	-0.43113
CHP-212	-0.43361
SU-DHL-16	-0.43433
NCI-H446	-0.43654
DoTc2 4510	-0.43763
COLO 320DM	-0.43808
J.RT3-T3.5	-0.43936
NCI-H522	-0.4451
SK-UT-1	-0.44543
COLO 668	-0.44581
WiDr	-0.44601
Hep 3B2.1-7	-0.44693
SJSA-1	-0.44897
HT	-0.4526
HMCB	-0.45321
MT-3	-0.45407
LS 174T	-0.45756
UACC-812	-0.45779
HT-1197	-0.45784
COLO 201	-0.45991
DMS 273	-0.46025
Jiyoye	-0.46142
NCI-H716	-0.46247
HCC1937	-0.4654
NAMALWA	-0.46559
SHP-77	-0.46579
BE(2)-C	-0.46777
Caov-3	-0.46805
NCI-H650	-0.46932
NCI-H1155	-0.46974
NCI-H1650	-0.47173
TANOUE	-0.47467
SK-MES-1	-0.47574
NCI-H838	-0.47991
SU-DHL-6	-0.48015
UM-UC-3	-0.48269
D283 Med	-0.48508
HT-3	-0.48513
SCaBER	-0.48604
A-673	-0.4863
CA-HPV-10	-0.48845
NCI-H1573	-0.48848
5637	-0.48886
NCI-H1666	-0.48886
HT-1080	-0.49344
SK-N-AS	-0.49387
T84	-0.49781
22Rv1	-0.49843
SEM	-0.49944
ML-2	-0.49949
NCI-H1436	-0.50973
Calu-6	-0.51032
NCI-H1838	-0.51293
SW48	-0.51667
C-4 II	-0.51697
NCI-H1793	-0.51701
SH-4	-0.5192
COLO 829	-0.52004
HOS	-0.52026
HT-1376	-0.52202
BV-173	-0.53165
DMS 153	-0.53457
COR-L23	-0.53518
NCI-H2081	-0.5395
DMS 79	-0.54002
COR-L105	-0.54098
BC-2	-0.54238
HCC1954	-0.54291
CGTH-W-1	-0.54396
DMS 53	-0.5443
NCI-H2195	-0.54574
NCI-H69	-0.54629
SiHa	-0.54749
NCI-H23	-0.54853
MC-IXC	-0.5486
MJ	-0.55128
HCC38	-0.55899
RD	-0.55901
U266B1	-0.56059
KHOS-240S	-0.56291
SW756	-0.56826
NCI-H1355	-0.57344
UMC-11	-0.57473
HuT 78	-0.57644
Daudi	-0.58176
SK-MEL-1	-0.58616
C-33 A	-0.58907
YAPC	-0.58982
NCI-H1623	-0.5938
OE21	-0.5974
DU-4475	-0.5975
CAL-54	-0.59814
Kasumi-2	-0.60034
SW837	-0.60099
NCI-H1618	-0.60497
HEL 92.1.7	-0.61437
NCI-H2171	-0.62047
NCI-H1694	-0.62435
OV-90	-0.6275
ST486	-0.62821
CEM/C1	-0.63143
HCC1143	-0.63549
SK-N-FI	-0.65277
NCI-H748	-0.66224
NCI-H1581	-0.66958
COR-L88	-0.67149
JM1	-0.6726
NCI-H1703	-0.67402
NCI-H1563	-0.68191
KPL-1	-0.68407
NCI-H1437	-0.68544
KYSE30	-0.69572
NCI-H2030	-0.6998
NCI-H2347	-0.71173
NCI-H810	-0.72352
NCI-H1048	-0.73038
NCI-H1770	-0.73773
SNU-398	-0.75462
NCI-H1993	-0.75507
NCI-H524	-0.76248
BFTC-905	-0.77125
TT	-0.77614
NCI-H1092	-0.78213
NCI-H441	-0.85708
EB-3	-0.87419
NCI-H2009	-0.8833
SW 900	-0.93089
NCI-H2126	-0.97461
COR-L279	-1.34166
